# Supplementary material for: Siroheme synthase orients substrates for dehydrogenase and chelatase activities in a common active site
Source: Nat Commun. 2020 Feb 13;11:864. doi: 10.1038/s41467-020-14722-1 (PMC7018833; doi:10.1038/s41467-020-14722-1)
Supplement: Supplementary file 8 — Source Data [file 41467_2020_14722_MOESM8_ESM.zip]

Archive with 1 entries (1 files):
- 216994_3_data_set_4377959_q4rxnf.txt
