# Supplementary material for: Siroheme synthase orients substrates for dehydrogenase and chelatase activities in a common active site
Source: Nat Commun. 2020 Feb 13;11:864. doi: 10.1038/s41467-020-14722-1 (PMC7018833; doi:10.1038/s41467-020-14722-1)
Supplement: Supplementary file 8 — Source Data [file 41467_2020_14722_MOESM8_ESM.zip › 216994_3_data_set_4377959_q4rxnf.txt]

[Co2+]	variant	diamter	[Co2+]
		(pixel)	(uM)
0uM	WT	13	0
0uM	WT	16	0
0uM	WT	17	0
0uM	WT	16	0
0uM	WT	14	0
0uM	WT	15	0
0uM	WT	14	0
0uM	WT	14	0
0uM	WT	13	0
0uM	WT	12	0
0uM	WT	11	0
0uM	WT	12	0
0uM	WT	14	0
0uM	WT	13	0
0uM	WT	14	0
0uM	WT	16	0
0uM	WT	17	0
0uM	WT	17	0
0uM	D104N	5	0
0uM	D104N	6	0
0uM	D104N	6	0
0uM	D104N	5	0
0uM	D104N	5	0
0uM	D104N	5	0
0uM	D104N	5	0
0uM	D104N	5	0
0uM	D104N	6	0
0uM	D104N	5	0
0uM	D104N	5	0
0uM	D104N	5	0
0uM	D104N	5	0
0uM	D104N	5	0
0uM	D104N	5	0
0uM	D104N	4	0
0uM	D104N	4	0
0uM	D104N	4	0
0uM	D104N	5	0
0uM	D104N	4	0
0uM	D104N	5	0
0uM	D104N	5	0
0uM	D104N	5	0
0uM	D104N	5	0
0uM	D104N	5	0
0uM	D104N	6	0
0uM	D104N	4	0
0uM	D104N	6	0
0uM	D104N	5	0
0uM	D104N	5	0
0uM	D104N	4	0
0uM	D104N	5	0
0uM	D104N	5	0
0uM	D104N	5	0
0uM	D104N	6	0
0uM	D104N	6	0
0uM	D104N	5	0
0uM	P133G	14	0
0uM	P133G	9	0
0uM	P133G	18	0
0uM	P133G	13	0
0uM	P133G	13	0
0uM	P133G	15	0
0uM	P133G	10	0
0uM	P133G	14	0
0uM	P133G	10	0
0uM	P133G	12	0
0uM	P133G	12	0
0uM	P133G	13	0
0uM	P133G	14	0
0uM	P133G	11	0
0uM	P133G	12	0
0uM	P133G	11	0
0uM	P133G	15	0
0uM	P133G	12	0
0uM	P133G	13	0
0uM	P133G	13	0
0uM	P133G	16	0
0uM	P133H	9	0
0uM	P133H	9	0
0uM	P133H	8	0
0uM	P133H	8	0
0uM	P133H	10	0
0uM	P133H	10	0
0uM	P133H	10	0
0uM	P133H	9	0
0uM	P133H	9	0
0uM	P133H	11	0
0uM	P133H	11	0
0uM	P133H	9	0
0uM	P133H	9	0
0uM	P133H	12	0
0uM	P133H	8	0
0uM	P133H	8	0
0uM	P133H	10	0
0uM	P133H	9	0
0uM	P133H	9	0
0uM	P133H	9	0
0uM	P133H	10	0
0uM	P133H	8	0
0uM	P133H	9	0
0uM	P133H	9	0
0uM	P133H	10	0
0uM	R260A	12	0
0uM	R260A	10	0
0uM	R260A	11	0
0uM	R260A	11	0
0uM	R260A	11	0
0uM	R260A	11	0
0uM	R260A	10	0
0uM	R260A	10	0
0uM	R260A	11	0
0uM	R260A	11	0
0uM	R260A	10	0
0uM	R260A	12	0
0uM	R260A	13	0
0uM	R260A	9	0
0uM	R260A	10	0
0uM	R260A	10	0
0uM	R260A	10	0
0uM	R260A	10	0
0uM	R261A	12	0
0uM	R261A	12	0
0uM	R261A	13	0
0uM	R261A	11	0
0uM	R261A	12	0
0uM	R261A	13	0
0uM	R261A	11	0
0uM	R261A	11	0
0uM	R261A	10	0
0uM	R261A	12	0
0uM	R261A	12	0
0uM	R261A	14	0
0uM	R261A	12	0
0uM	R261A	14	0
0uM	R261A	10	0
0uM	R261A	11	0
0uM	R261A	11	0
0uM	R261A	15	0
0uM	D262N	15	0
0uM	D262N	15	0
0uM	D262N	14	0
0uM	D262N	16	0
0uM	D262N	13	0
0uM	D262N	13	0
0uM	D262N	13	0
0uM	D262N	15	0
0uM	D262N	16	0
0uM	D262N	12	0
0uM	D262N	16	0
0uM	D262N	15	0
0uM	D262N	14	0
0uM	D262N	14	0
0uM	D262N	15	0
1uM	WT	17	1
1uM	WT	18	1
1uM	WT	16	1
1uM	WT	17	1
1uM	WT	14	1
1uM	WT	14	1
1uM	WT	16	1
1uM	WT	15	1
1uM	WT	19	1
1uM	WT	17	1
1uM	WT	14	1
1uM	WT	12	1
1uM	WT	16	1
1uM	WT	14	1
1uM	WT	13	1
1uM	WT	14	1
1uM	WT	18	1
1uM	WT	16	1
1uM	WT	11	1
1uM	WT	12	1
1uM	WT	15	1
1uM	D104N	4	1
1uM	D104N	5	1
1uM	D104N	5	1
1uM	D104N	5	1
1uM	D104N	4	1
1uM	D104N	4	1
1uM	D104N	3	1
1uM	D104N	5	1
1uM	D104N	3	1
1uM	D104N	3	1
1uM	D104N	5	1
1uM	D104N	4	1
1uM	D104N	5	1
1uM	D104N	5	1
1uM	D104N	4	1
1uM	D104N	5	1
1uM	D104N	3	1
1uM	D104N	4	1
1uM	D104N	3	1
1uM	D104N	4	1
1uM	D104N	4	1
1uM	D104N	5	1
1uM	D104N	4	1
1uM	D104N	4	1
1uM	D104N	4	1
1uM	D104N	4	1
1uM	D104N	5	1
1uM	D104N	3	1
1uM	D104N	4	1
1uM	D104N	4	1
1uM	D104N	4	1
1uM	D104N	4	1
1uM	P133G	15	1
1uM	P133G	10	1
1uM	P133G	12	1
1uM	P133G	13	1
1uM	P133G	9	1
1uM	P133G	14	1
1uM	P133G	11	1
1uM	P133G	16	1
1uM	P133G	14	1
1uM	P133G	11	1
1uM	P133G	13	1
1uM	P133G	10	1
1uM	P133G	12	1
1uM	P133G	11	1
1uM	P133G	15	1
1uM	P133G	14	1
1uM	P133G	10	1
1uM	P133G	15	1
1uM	P133G	12	1
1uM	P133H	6	1
1uM	P133H	9	1
1uM	P133H	9	1
1uM	P133H	6	1
1uM	P133H	12	1
1uM	P133H	11	1
1uM	P133H	8	1
1uM	P133H	6	1
1uM	P133H	6	1
1uM	P133H	7	1
1uM	P133H	7	1
1uM	P133H	7	1
1uM	P133H	8	1
1uM	P133H	8	1
1uM	P133H	7	1
1uM	P133H	10	1
1uM	P133H	7	1
1uM	P133H	7	1
1uM	P133H	7	1
1uM	P133H	9	1
1uM	P133H	7	1
1uM	P133H	12	1
1uM	P133H	8	1
1uM	P133H	12	1
1uM	P133H	9	1
1uM	R260A	9	1
1uM	R260A	12	1
1uM	R260A	8	1
1uM	R260A	10	1
1uM	R260A	10	1
1uM	R260A	8	1
1uM	R260A	7	1
1uM	R260A	8	1
1uM	R260A	9	1
1uM	R260A	11	1
1uM	R260A	11	1
1uM	R260A	9	1
1uM	R260A	8	1
1uM	R260A	9	1
1uM	R260A	10	1
1uM	R260A	11	1
1uM	R260A	9	1
1uM	R260A	9	1
1uM	R260A	9	1
1uM	R260A	10	1
1uM	R260A	10	1
1uM	R261A	12	1
1uM	R261A	16	1
1uM	R261A	16	1
1uM	R261A	16	1
1uM	R261A	13	1
1uM	R261A	16	1
1uM	R261A	12	1
1uM	R261A	14	1
1uM	R261A	13	1
1uM	R261A	17	1
1uM	R261A	17	1
1uM	R261A	13	1
1uM	R261A	10	1
1uM	R261A	10	1
1uM	R261A	11	1
1uM	R261A	12	1
1uM	R261A	16	1
1uM	R261A	12	1
1uM	R261A	14	1
1uM	R261A	15	1
1uM	D262N	16	1
1uM	D262N	14	1
1uM	D262N	13	1
1uM	D262N	11	1
1uM	D262N	14	1
1uM	D262N	11	1
1uM	D262N	15	1
1uM	D262N	14	1
1uM	D262N	12	1
1uM	D262N	13	1
1uM	D262N	15	1
1uM	D262N	14	1
1uM	D262N	12	1
1uM	D262N	14	1
1uM	D262N	12	1
1uM	D262N	11	1
1uM	D262N	15	1
10uM	WT	14	10
10uM	WT	13	10
10uM	WT	15	10
10uM	WT	14	10
10uM	WT	14	10
10uM	WT	15	10
10uM	WT	13	10
10uM	WT	13	10
10uM	WT	14	10
10uM	WT	13	10
10uM	WT	13	10
10uM	WT	12	10
10uM	WT	15	10
10uM	WT	13	10
10uM	WT	13	10
10uM	WT	14	10
10uM	WT	14	10
10uM	WT	13	10
10uM	WT	12	10
10uM	WT	14	10
10uM	WT	16	10
10uM	WT	15	10
10uM	WT	12	10
10uM	D104N	3	10
10uM	D104N	4	10
10uM	D104N	3	10
10uM	D104N	3	10
10uM	D104N	4	10
10uM	D104N	4	10
10uM	D104N	4	10
10uM	D104N	3	10
10uM	D104N	3	10
10uM	D104N	3	10
10uM	D104N	3	10
10uM	D104N	3	10
10uM	D104N	3	10
10uM	D104N	4	10
10uM	D104N	3	10
10uM	D104N	3	10
10uM	D104N	3	10
10uM	D104N	3	10
10uM	D104N	3	10
10uM	D104N	4	10
10uM	D104N	4	10
10uM	D104N	3	10
10uM	D104N	3	10
10uM	D104N	4	10
10uM	D104N	4	10
10uM	D104N	3	10
10uM	D104N	3	10
10uM	D104N	3	10
10uM	D104N	3	10
10uM	D104N	4	10
10uM	D104N	4	10
10uM	D104N	3	10
10uM	D104N	4	10
10uM	D104N	4	10
10uM	D104N	4	10
10uM	D104N	4	10
10uM	D104N	4	10
10uM	D104N	4	10
10uM	D104N	3	10
10uM	D104N	3	10
10uM	P133G	11	10
10uM	P133G	10	10
10uM	P133G	7	10
10uM	P133G	8	10
10uM	P133G	8	10
10uM	P133G	10	10
10uM	P133G	8	10
10uM	P133G	6	10
10uM	P133G	8	10
10uM	P133G	6	10
10uM	P133G	6	10
10uM	P133G	6	10
10uM	P133G	10	10
10uM	P133G	9	10
10uM	P133G	8	10
10uM	P133G	10	10
10uM	P133G	8	10
10uM	P133G	8	10
10uM	P133G	7	10
10uM	P133G	13	10
10uM	P133G	10	10
10uM	P133H	9	10
10uM	P133H	9	10
10uM	P133H	6	10
10uM	P133H	6	10
10uM	P133H	6	10
10uM	P133H	11	10
10uM	P133H	5	10
10uM	P133H	5	10
10uM	P133H	5	10
10uM	P133H	4	10
10uM	P133H	5	10
10uM	P133H	5	10
10uM	P133H	8	10
10uM	P133H	5	10
10uM	P133H	5	10
10uM	P133H	5	10
10uM	P133H	5	10
10uM	P133H	5	10
10uM	P133H	7	10
10uM	P133H	9	10
10uM	P133H	6	10
10uM	P133H	6	10
10uM	P133H	4	10
10uM	P133H	5	10
10uM	P133H	7	10
10uM	P133H	6	10
10uM	P133H	10	10
10uM	P133H	5	10
10uM	P133H	8	10
10uM	P133H	6	10
10uM	P133H	5	10
10uM	P133H	5	10
10uM	P133H	5	10
10uM	P133H	8	10
10uM	P133H	6	10
10uM	R260A	7	10
10uM	R260A	6	10
10uM	R260A	8	10
10uM	R260A	5	10
10uM	R260A	7	10
10uM	R260A	12	10
10uM	R260A	6	10
10uM	R260A	13	10
10uM	R260A	6	10
10uM	R260A	6	10
10uM	R260A	7	10
10uM	R260A	12	10
10uM	R260A	7	10
10uM	R260A	6	10
10uM	R260A	5	10
10uM	R260A	7	10
10uM	R260A	6	10
10uM	R260A	6	10
10uM	R260A	5	10
10uM	R260A	9	10
10uM	R260A	6	10
10uM	R260A	8	10
10uM	R260A	5	10
10uM	R260A	8	10
10uM	R260A	6	10
10uM	R260A	5	10
10uM	R260A	6	10
10uM	R261A	10	10
10uM	R261A	12	10
10uM	R261A	15	10
10uM	R261A	12	10
10uM	R261A	12	10
10uM	R261A	10	10
10uM	R261A	11	10
10uM	R261A	11	10
10uM	R261A	13	10
10uM	R261A	11	10
10uM	R261A	11	10
10uM	R261A	12	10
10uM	R261A	12	10
10uM	R261A	14	10
10uM	R261A	13	10
10uM	R261A	14	10
10uM	R261A	12	10
10uM	R261A	13	10
10uM	R261A	12	10
10uM	R261A	12	10
10uM	R261A	13	10
10uM	R261A	12	10
10uM	R261A	11	10
10uM	R261A	17	10
10uM	R261A	14	10
10uM	D262N	10	10
10uM	D262N	9	10
10uM	D262N	10	10
10uM	D262N	11	10
10uM	D262N	9	10
10uM	D262N	10	10
10uM	D262N	9	10
10uM	D262N	10	10
10uM	D262N	10	10
10uM	D262N	10	10
10uM	D262N	10	10
10uM	D262N	11	10
10uM	D262N	10	10
10uM	D262N	10	10
10uM	D262N	12	10
10uM	D262N	9	10
10uM	D262N	13	10
10uM	D262N	9	10
10uM	D262N	12	10
10uM	D262N	11	10
10uM	D262N	12	10
10uM	D262N	11	10
10uM	D262N	9	10
100uM	WT	14	100
100uM	WT	11	100
100uM	WT	11	100
100uM	WT	14	100
100uM	WT	11	100
100uM	WT	14	100
100uM	WT	11	100
100uM	WT	14	100
100uM	WT	13	100
100uM	WT	11	100
100uM	WT	13	100
100uM	WT	12	100
100uM	WT	10	100
100uM	WT	11	100
100uM	WT	12	100
100uM	WT	8	100
100uM	WT	11	100
100uM	WT	10	100
100uM	WT	9	100
100uM	WT	12	100
100uM	WT	11	100
100uM	WT	10	100
100uM	WT	11	100
100uM	WT	14	100
100uM	WT	9	100
100uM	WT	12	100
100uM	WT	10	100
100uM	WT	8	100
100uM	D104N	2	100
100uM	D104N	3	100
100uM	D104N	3	100
100uM	D104N	3	100
100uM	D104N	2	100
100uM	D104N	3	100
100uM	D104N	2	100
100uM	D104N	3	100
100uM	D104N	2	100
100uM	D104N	2	100
100uM	D104N	2	100
100uM	D104N	3	100
100uM	D104N	3	100
100uM	D104N	3	100
100uM	D104N	2	100
100uM	D104N	2	100
100uM	D104N	2	100
100uM	D104N	3	100
100uM	D104N	2	100
100uM	D104N	2	100
100uM	D104N	2	100
100uM	D104N	3	100
100uM	D104N	3	100
100uM	D104N	2	100
100uM	D104N	2	100
100uM	P133G	4	100
100uM	P133G	6	100
100uM	P133G	4	100
100uM	P133G	5	100
100uM	P133G	4	100
100uM	P133G	4	100
100uM	P133G	3	100
100uM	P133G	3	100
100uM	P133G	3	100
100uM	P133G	3	100
100uM	P133G	3	100
100uM	P133G	3	100
100uM	P133G	3	100
100uM	P133G	4	100
100uM	P133G	3	100
100uM	P133G	4	100
100uM	P133G	3	100
100uM	P133G	3	100
100uM	P133H	3	100
100uM	P133H	4	100
100uM	P133H	3	100
100uM	P133H	3	100
100uM	P133H	3	100
100uM	P133H	4	100
100uM	P133H	3	100
100uM	P133H	2	100
100uM	P133H	3	100
100uM	P133H	3	100
100uM	P133H	2	100
100uM	P133H	3	100
100uM	P133H	3	100
100uM	P133H	3	100
100uM	P133H	3	100
100uM	P133H	4	100
100uM	P133H	3	100
100uM	P133H	4	100
100uM	P133H	3	100
100uM	P133H	3	100
100uM	P133H	3	100
100uM	P133H	3	100
100uM	P133H	4	100
100uM	P133H	3	100
100uM	P133H	3	100
100uM	P133H	3	100
100uM	P133H	4	100
100uM	P133H	3	100
100uM	P133H	3	100
100uM	P133H	3	100
100uM	P133H	2	100
100uM	P133H	3	100
100uM	P133H	3	100
100uM	P133H	3	100
100uM	P133H	2	100
100uM	P133H	3	100
100uM	P133H	2	100
100uM	R260A	4	100
100uM	R260A	4	100
100uM	R260A	4	100
100uM	R260A	3	100
100uM	R260A	4	100
100uM	R260A	4	100
100uM	R260A	3	100
100uM	R260A	4	100
100uM	R260A	4	100
100uM	R260A	4	100
100uM	R260A	3	100
100uM	R260A	3	100
100uM	R260A	3	100
100uM	R260A	3	100
100uM	R260A	3	100
100uM	R260A	3	100
100uM	R260A	4	100
100uM	R260A	4	100
100uM	R260A	3	100
100uM	R260A	5	100
100uM	R260A	3	100
100uM	R260A	3	100
100uM	R260A	4	100
100uM	R260A	3	100
100uM	R260A	3	100
100uM	R260A	3	100
100uM	R260A	2	100
100uM	R260A	3	100
100uM	R260A	3	100
100uM	R260A	3	100
100uM	R261A	9	100
100uM	R261A	8	100
100uM	R261A	9	100
100uM	R261A	11	100
100uM	R261A	10	100
100uM	R261A	11	100
100uM	R261A	12	100
100uM	R261A	9	100
100uM	R261A	11	100
100uM	R261A	10	100
100uM	R261A	8	100
100uM	R261A	11	100
100uM	R261A	10	100
100uM	R261A	10	100
100uM	R261A	11	100
100uM	R261A	12	100
100uM	R261A	10	100
100uM	R261A	11	100
100uM	R261A	12	100
100uM	R261A	10	100
100uM	R261A	9	100
100uM	R261A	11	100
100uM	R261A	11	100
100uM	R261A	11	100
100uM	R261A	12	100
100uM	R261A	12	100
100uM	R261A	11	100
100uM	D262N	6	100
100uM	D262N	3	100
100uM	D262N	3	100
100uM	D262N	4	100
100uM	D262N	4	100
100uM	D262N	5	100
100uM	D262N	4	100
100uM	D262N	4	100
100uM	D262N	3	100
100uM	D262N	3	100
100uM	D262N	5	100
100uM	D262N	5	100
100uM	D262N	4	100
100uM	D262N	5	100
100uM	D262N	4	100
100uM	D262N	5	100
100uM	D262N	3	100
100uM	D262N	4	100
100uM	D262N	3	100
100uM	D262N	3	100
